# Supplementary material for: Skeletal Morphogenesis of Microbrachis and Hyloplesion (Tetrapoda: Lepospondyli), and Implications for the Developmental Patterns of Extinct, Early Tetrapods
Source: PLoS One. 2015 Jun 17;10(6):e0128333. doi: 10.1371/journal.pone.0128333 (PMC4470922; doi:10.1371/journal.pone.0128333)
Supplement: S1 Dataset — (TNT) [file pone.0128333.s001.tnt]

xread
339 102
Acanthostega	0??00000010000000000001000000000120000111100000000000000001???0001010000000000000110000000000001000000001110000000000001100000000000000000001000000000000000000000000100000000000000010000001101010000000010010010001100110011000?00000000000011000001000000000100001100011100010000110111010000100000000000000000000100000000000111100000001000101
Acherontiscus	???????1?110101010??00000100000?1?00??1?????????????????????????????????????0010?110?00??0??1?00????10?0???000?0?000000[1 2]???????????????0??????????????????????????????????????????????????1?????00000??????0??1????????????????????00??000?????0010?????????????????????????????????????????????????????1???0???0000011100001000?????????001????11?
Adelogyrinus	0??000?1?110100000?100?00101000?1??01?1?10?110000?000010?01???1???1?????0???0010?000?001?0??1000000010?0?120000??000000?3??????????????0???????????????????????????????0000101????????????1?????10000???0010??1010?????????????????00001101011?0010????1??????????????????????????????????????????????0?101100?00????111?001?1???11????10?01????1??
Adelospondylus	?????????11?101000?00000010?000012001??210?110000?000010?01???1???1?????0???1????????0110010100000001?????20001?1000000[1 2]3????????????1?00000111100000?0000010000000????????????00?0??2????1?????10000???0??0??1010?????????????????00?0110?????0??????????????????????????????????????????????????????0?10110???0????1110001?1???11????1??01???????
Albanerpeton	0??000?1?11010101010100000?1001?021000??1100???????????1????????????????????????????1100?01????0???0100001?00?30?100000????????????????????????????????????????????????0101100?????????????1???1100000??1??01??1???1???1???1??????100000002??????????????0??111??11111111101200??????1?????2???1??????0000001101000001110?01?0000??????000001100111
Amphibamus	110000?1?1010001000010000001001011000002110000010?000000001???00000????010?0000100001010000010000001100101100120?100000??01110111011110?010000110000000010100000111012?0101100?100000210110??????0000???0??0???010?0???0???0??????111000000011100000??11?01?111??1?111111101?0?0010011?????2?00100????0000001?0000000100000000000111111000001100111
Anthracosaurus	0??01001?10000100000000000?0000011000102110000001000000000010000010101?010000000000010000000101100001000011002203100000[1 2]3110?011000000100000000000000?0000000000000002000001001001010200000????110000?10011010?010101??0101010000??00100002????????????????????????????????????????????????????????????????????????????????????????????????????????
Apateon	10100001?1011001000010000001001011100002110000010?000000001???000100?1?0100000010000101000001000000?1101111001201100000??000101110100000110010101000000011100000111002?????????100000210111??????0000???0??0???010????????????????1?000000?011101000??11?01???1??1?11111110110000?0011?????2?001??????0000001???00000???0?000000?111111000001100111
Archeria	0??01001?1000010000000100010000011000102110010001000000000000000000101?000000001000010000011100100001000011001203000000[2 3]????0????0?????0?000?0?00000010000000000000???00000100100101020000000011100001110110100010001010101010111010000100001112000000111001010120001101111120110110111101120001102111?01???000000000111000010000111111000001010111
Ariekanerpeton	0??0100101000000000000000010000012000102110000010?00000000001000000001?0101000010010100000101000000?10000200022011000003[2 3]1010011000001100000110100101?000000000?000002?0000?00?0112002000011???110000?1?0110101010?010101010101101100000002011021001?0???0110101210011001101100?1?1011?????2?0?1??????0010000???0000011[0 1]100000?0011????000001010111
Asaphestera	0??01001?1000000000000000010000011?001021100000001000000101???1???0??00010?000001001000000101000010?10000000020011000004[0 1]????????????100000???????00??0000000000000???100101000?????????????????10000??????0??1010?????????????????00000002???111000111??0??010121?0????110??0010?0011?????[1 2]??????????0?10000??100??????010??0??111?????1?001???1?1
Balanerpeton	10100001?1010000000000000000000011000002110[0 1][0 1]0000?00000000010100010001?00000000100001010000010000000100001100220?10000044001101100000110000001010000100000000000111002?0000100?1000002000001???10000001001101000101010101010101???100010000011100000???1?01?011??100110011011010010011?11?0200010020110000000000000001000000000001111??000001100111
Baphetes	0??0000101000000010000001000000011000002110??0000000000000010101010011?00000000000001000001000100000100011200[1 2]0010000003?001001100000110000001010000010000000001???00200000?0010000012000000101??0000???0?1????????????????????????00000001?????????????00010101200011001?0????1010011???????00110??????????????00000??????00?00?????????0????????1
Batrachiderpeton	0??00001?10010000000000001110000100001121111000001000110001???1???0000011000000001101000101010000000100000000020?000000440100?11000010000001??????00010000000001???002?1000100?000?002000021???1100001??1??010101001???1???010100??0000000211100010??????????????????????????????????1?????????????????????????011110???0????0000111111001001100???
Batropetes	0??01101?1000000001000000110000?121001121110?1?????????0001???1???00000010000000100?0100001?1000???0100002200120?1000011??????????????????????????00????00000000??????100101000000?00200002????110001??????0???????????????????????000000020?11210001111?01?01???11011111101201?0?001?11101[1 2]000100?01?0010000??1000[0 1]0111?[0 1]01?0001111111110001100111
Brachydectes	0??00001?10000100010000101?10001100001??1001100001010001??1???1???000000?0001???????110001??????1??010000??0?130100000144110?0110000101?0001??????00000000000001???0021001010000000002000021???110001???1??010101??1???1???1???????00000002011101001???1?0??111??1?01111100110000?0011?100120001??????01100100?100000???000??10011111??110001??0111
Broiliellus	???000?1?100000100001000000000?012100002110000000?000000001???00000000?0000000010000101000001000000?100001200120?100000??0??101110000??0000???????00100010000000111002?????????100000200110??????0000??????0??1???????????????????100000000011?????0???1?0??111??1?01101110?????010011110???0?????????0?00000???00000???00?00000?11?????0000????111
Bruktererpeton	0??????1?10000?00?0000???0??000011100102110000010?00000???00?0000001???00000???????????00????????????0000?????2??10?00????0?????????0????00011??00???1?0?????00????????????????????????????????????????????????????????????????????000?0001?11?????1?01?10110101201011011101201????????1101200010021??0010000???00000110000000000111111000001???111
Caerorhachis	0????????1000?????????????0?00001??00002110110000?0000000?01?0000?0100?000000001000010000??0????000?1???0?????[1 2]0?000000???010?110000011?000001010000010000000000000002?0000?????00010200000010010000011001?01000100010101010101100100000000??????????????????????????????????011011011?11?1?0001??21110010000?0000000110000000000111111000001???111
Capetus	11100001?1000000000010000000000011000002010110000?00000000000000000001?00000000100101010000000010000100000000000?10000044001??110?0????0000???????001?0000000000101??2??00?????1?????20?000???????000???0?1010?010?????????0???????0010000[0 1]????0000????????????????????????????????????????????????????????????????????????????????????????????????
Captorhinus	0??0110101000000000000000010000011100?121110000100100000?01???00001?????0???0000?00010000011100100001000011000202000000441100011000010100001??????100100000000000000021000011010011102000011???000000???1??010101001???1???0111111100100002???121000101110110101211011111101201001?0111111120001??2111001000001000000111110000001111111010001010111
Cardiocephalus	0??01101010000100000000100110000100001021100000001010000111???1???000000010000001001?1?000101000???0100000000020?1001014[0 1]1100011000?1000000010100000010000001000000??2000101000000200200002????1100001??01101?1011????????????????100100012????????????????????????????????????????????????????????????????????????????????????????????????????????
Chenoprosopus	0??1000101000010000000100000000011000002110000000?000000000100000100?1?00000000000001010001100010000100002000031?0000004400?001100000?1000000?010000100000000000110102?0000100?10000?200000??????00?0???0?101??010?0???0???0???????00000001????????????????????????????????????????????????????????????????????????????????????????????????????????
Cochleosaurus	???1000101000000000000100010000011000002110000000?000000000100000100?1?00000000100001010001100010000100002000031?00000044001011100000110000001010000100010000000111102?????????1000012010001???110000011011010001000101010101011??100000001????????????????????????????????????????????????????????????????????????????????????????????????????????
Colosteus	0??000?1?11010101001?00000000000110010121001[0 1]0000?000010001???000100?000000000100110100000??0000000?1000?2000000?00000022??????????00?0000000??000?00?000001000000000??????????10????2????0????100100??????????????01100???010100??0001000????00010??????????????????????0?1????????????????????????????????????0000010000?00000011??????0011100???
Crassigyrinus	0??0001111000000001000100000000011000002110??0001?0000000000?000000101?00000000000001000000000100000100011110200?0000001300001000000000000000000000001?00000000?000001?????000?001010100000010110000010000101000100010101010??????0000000010?1?1000?????10010001[1 2]0001100000100010?0011?11112001110????0?100000??000000??0?000000?10????000001???1?1
Dendrerpeton	1000000111000000000000000000000010000002110110010?00000000010000010011?000000001000010100000100[0 1]0001100002000020?0000004?0011?1100000110000001010000100010000000110002?0100100?100000201000??????0000???0110100010?0???0???0??????1000000000111000000011?01?01012100110011011010011011111?120001??20110000000???0000010000000000011????000001100111
Diadectes	0??01001010000000000000000100000110001121100001100100000001???00000001?01001000100001000001010000001100002000120210000044110001100001010000010110010?10000000001???002?000011010012102000011???1100001??1??010101001???1???01?11111001000020111210011011011101012110110010012011111011110102000100[1 2]11?001000001000000111110000000111111000001010111
Diceratosaurus	0??000?1?1001010001000000111000?12000112111100000?0001100?1???1???00?0010000000001101000101?1000000?100002000020?00000044??????????????0??0???????000?0?00000000111????????????0????????????????10000??????????????????????????????00??000?11100010????1?0??11?????01100100010100?0011?????2?001??????0?10000?1011110???010??0110111111001001100111
Diplocaulus	0??01001?0???00000010010011000010110?11211100000010001?0011???1???0000011000001001101000101000010000100?01200010?10000044010101110001000000???????00010000000000111002?1000100?000000200002?????10000??????????????????????????????0000000211100010????1?0??1101?0?011001001100??????1?????2?001??????0000000?1011110???011??0110111111001001100111
Diploceraspis	0??01001?0????????????????1000010110?11211100000010001?0001???1???0000011000001000001000101010010000100?01200010110000044010101110001000000???1???000101000000001110020100010000000002000021???1100001??1??010101001???1???0110100100000002???00010????1?????????????????????????????????????????????????????11111110???011??011011111100100110011?
Discosauriscus	0??0100101000000000000000010000012000102110000010?00000000001000000001?01010000100001010001010000001100001100220110000033101001100000110000011010010110000000001???002?0000?00?0112002000011???1100001110110101010001010101010111110000000201102100100100011010121001100110110011?1011110002000100????0000000000000001111000000001111110000010101?1
Doleserpeton	11000001?1010001000010000000001011100002110000010?000000001???00000000?01000000100001010000010000001100111100120?100000440[0 1]11011111110010101??????00101110100000111012?0101100?1000002111101???110000???0??0??1010?0???0???0???????11000000??1?????0???1????111??1?111111?0??0000?001??11?1?0?????????0?000010?00000011[0 1]010000001111111000001100??1
Dolichopareias	0??000?1?110101000110000010?000?10001?1210?110000?0?0010001???1???1?????0???0010?110?0?1?0??1000????10000??00000?0000001??????????????????0????????????????????????????????????????????????????????????????????????????????????????000?1100????????????????????????????????????????????????????????????????????????????????????????????????????????
Ecolsonia	110000?1110000000010100000000000121000021101000101000000001???0001000010000000010000101000001000000010100120011011000004?0011?11000001?10000011?000010001000000011100?00101100010000020?1101???1?000001001?01010101010101010101???100000002011101000101111111101211011??1?0??010010011110?1?0??100[1 2]0??0?00000???0000010000000000011111100000??????1
Edops	0??1000101000000000000100000000011000002110000000100000000010000010011?000000001010010100000000100001000010000001000000440010011000001100000010100001100000000000000020000010001000002000001???10000001?0110100010?0101010101011?0100000002??????????????11?1101211011001?0?????????????????????????????????????00???100000000???11?????0?00???????
Eocaecilia	0??01001?100000000?0100000?1001010000??2011000000?000000001???1???00000000001???????1000001?1000000?100000000030?100000440101111100110000001??????00100101100000110002?0101100?0000002001121???1100000??1??1???1???1???1???1???????11000000????????0???1????11???1?111111101[1 2]0?????????100111001??????01000011?1000001110?0000000111111?00101???111
Eogyrinus	0??01001?1000000000000100000000011000102110000001?00000000010000000101?00000000100001000001010110000100001100020?00000023?10001100000010000000000000010000000000000002?????????001010200000????1100000110110100010101010101010100?100101000????????????????????????????????????????????0?11?0?????????0?10000???000001110000100001111???0000???????
Eoherpeton	0??01001?1000000000000100010000011000102110000000?0000000000?000000101?00000000?0000?00000001001000?1000020?00203000000441??????0???00?000000?0000000??00000000?000???????????1?01010200???????1?000011101101000100010101010101?0?100000002??1?????0101?10010101100011011?1????10110111???1??00110????0?100000?0000001100000000001111??00000??????1
Eoscopus	11100001?1000001000010000001000012100002110010010?000000001???0001000??01000000100001010000010000001100011100120?1000004??01110010110?1000000?1100001000101000001110120???1????10?????01???1?????0000???011010?????0?0?0?0?0?0????100000000??1100000?1???0??111??1?1??1?11012010010011?1101?000100201100000010000000010[0 1]000000000111111000001100111
Eryops	11000001110000000000001000100000110000021100000101000000001???00010001?000000001000010100000000100001000010000001100010440011011000001100000010100001000100000001100020010010001000002000001???10000001001101000101010101010101111100100000011100000001111111101211001001101201001101??1011200011020110001000[0 1]0000000100000000000111111000001100111
Eucritta	0??000?1?10000000000000010000000120000021100000?0?000000000101010100?1?0000000010000000000??1000000?100001110100?000000???0100110???011000000??00000?1?000000001???????????????001010200000??????0000??????????????????????????????00?000020?11[0 1]0000???1?0??0101?00011001?0110110??011?????2?001??????0000000???????????????????????????????1?????1
Euryodus	0??01101010000000000000100000000100001021100000001010000111???1???000000010000001001?000001010000110100000000020?1000004[0 1]101?011000?11000000111000001?0000011000000??2?00101000000100200002????1100001??1??01010110???????????????100100012??1?210001?1?10111101211011111101201?01?011111012000100[1 2]??????????01100???111010000??111????01?001?????1
Eusthenopteron	0??0000000???00000000000000000000000?00000000000000000?001000000000000000000000001000000000000000000000?0000002000000?0000000000000000000000000000000000000000000000000000000000000000000010000?00000000000000000000010001000?0???0000000000000000000000?00000000000000000000000000000?0?00000000000000?00000?0000000100000000000000000000000???000
Gephyrostegus	0??01001?1000000000000000010000011101102110000010?0000000000?0000001?1?00000000100001000000010000000100001100[1 2]20?1000004410100????000110000001110010010000000000000002?0000?00?00????20????1???1100001110010000010000010001010111010000000001112000010111011010120101101110120110110111??012?00110211100100000000000011000000000011?????00001010111
Greererpeton	0??00011?1101010101100000000000011001012100110000000001000[0 1]???0001001010000000000110000000000000000010001100000010000002200000110000000000000000000001000001000000000100000100110000120000001011001001100010100010000100101010111?000010000001000100001110010101100011001001201001001111111200010020?10100110000000001000000000001111??0000110101?1
Hapsidopareion	0??01001010000000000000000100000110001021100000001010000101???1???0000001000000000010000001010000110100000000[0 2]20?1001014[0 1]1100?11000?10000000101100001?0000001000000???100101000000200200002????1100001??1??01010110????????????????00000002????????????????????????????????????????????????????????????0?????001???????????????????????????????????
Hyloplesion	0??01001?110100000000000001?000010000112111110010?000000001???1???0000001000000?00011000001010000000100002000020?1000003311100??0?001110000011111100010000000000000002???1?????100100200001?????10000???0?10??1????????????????????00100002011??1??01????01?011??110111110011011010011?1001200010020110010000?11000001100[0 1]01?00011111???1?0010011?1
Ichthyostega	0??00010010000000000001000000000120000111100001?0?000000001???00010000100000000000000000000000000000000011000000300000000010010100001000000010000000010000000000000000?0000000000000000000001011000000100000000010001100110011000?000100002000121000101?10000001001011000101201101001101010?00000010000111000???00000100000000000111100000001???101
Isodectes	10000001010010000010000000000000100000021000100[0 1]0100000000010100000000000000000100001000001110000000100001000010?00000011000101110000??10000????0?00000?00000000110001000001000100000200002?????00000???0?10??1010?????????010111?10001000[0 1]????1000????????????????????????????????????????????????????????????????????????????????????????????????
Karaurus	11100001?1010001001110?000?1101012100??[1 2]1110?1?????????1??1???1???1?????1???1???????000001??????011?100111100130?1000004?0101?111111??????11??????01000?11000110111012?0101100?000000210112?????1??000??1??01??1???1???1???1?????????????????1?????0???1?01?111??1?1????110110100??01??????2???1??????00000011??00000???011??0000111111000?011001?1
Keraterpeton	0??000?1?1001000001000000110000?10000112111110000?000010001???1???00?0010000000000101000101?1000000?100002000020?00000044??????????????0??0???????000?0?0000000?000?????????????????????????????10000??????0??1010?????????????????000?000211100010????1?0??11???0?01100100010100?001??????2?001??????0?10000?1011110???010??0100111111001001???111
Kotlassia	0??01001?1000000000000000010000010000101110110000100000000011000010001?0100000010000101000?0100000001000020000101100000441100011000010000000100000101000000000000000020000010000?12102000011???1100001100110100010001010101010111110000000?0110210000011?11?110121?01100110??01111?01?111112000100?0?100110000?000000111110000001111111010001???111
Leptoropha	?????????10?0000?0??0??????0000?12000102110000010?00000001000000000??0?010?000010010100000??100?000?1????20?02201100?00[2 3]??????????????????????????[1 2]0????00??000?000???????????????????????2????110000??????????????????????????????0000000?????????????????????????????????????????????????????????????????????????????????????????????????????????
Leptorophus	1?100001?10110010000100000010010111000021101?00???000000011???00010??1?000?000010000101000001000000?110111100120?1000004401010111000100?110010101000000011100000111002?????????1000002001101???1???0001001101010101010101010101111100000000????0000??????0??111??1?1????1?01100?????????????????????????????????00000???000??000?11?????00001?????1
Lethiscus	0??00??1?1101000000000000001000?1??0??12100110?00?00001000????001000???00?00000001100000??????000???10000110002??0010014????????????????????????????????????????????????????????????????????????1??00????????????????????????????????????02????????????1??????????????????????????????????????????????1?0?????1?0???????0101?0??011111100??00???11?
Limnoscelis	0??01101110000000000000000100000110011121101001?00100000001???00000001?01001000100001000001?1000000110000000002021000004411??011?0001??0000010??00201?0000000000000002100001101001000200001????100000???1??01010100????0101010????100100002011?????0101?01110101211011001101201111101110?101000110????001000001000000111110000001111111000001010111
Megalocephalus	0??00001010000100100000010000000110000021100000000000000001???0101001??00000000000001000000100100000100011200[1 2]00100000033001001100000110000001010000010000000001???00000000100100000120000001011000001110110100010001110111011100?100000001????????????????????????????????????????????????????????????????????????????????????????????????????????
Micraroter	0??011010100000000?0000[0 1]001?0000120001021100000001011000111???1???000010110000001000?00000??1000011010000000003011001004?1[0 1]100110000110000001110000001?000001000000002100101000000101200002????1100001??01101010100???????????????100000002011021001??11???????????????????????001001111001?0?????????001000001100000111010000001111111010001???111
Microbrachis	0??01001?110100000000000011000001000011211?1000101000000001???1???00000010000000?0011000001010000000100002000020?10000033111001100001110000011110000110000010000000002?001010001001002000011???10000011001101010100010101010101101100000002011121001?????01?011??11011111001101101001111001200010020??0010000011000001110[0 1]01?0001111111110001001111
Micromelerpeton	1110000111000001000010000000000010100[0 1]02110000010?000000001???000100?1?0000000010000101000001000000?100011100120?1000001[2 3]000101110000001010010100000100011100000111000?????????1000002001111???100000010011010101010???01010101111100?0000????10000??????0??111??1?0????110110000??01??????2???1??????0000001???00???100000000??011111100?001100111
Microphon	0??0100101000000000000000010000010000102110000010?00000000001000000000?010100001001010000010100[0 1]000?10010000022011000003[2 3]1110000000011100000110000101?000000000?000002?????????0???00200002????110000???0?10??1010?????????????????00000002????????????????????????????????????????????????????????????????????????????????????????????????????????
Neldasaurus	???00001?10000100000000000000000120000021000000001000000000100000100001000000001000010100010100?000?1000010000201000000[2 3]?00?111100000?0000000??00000100000000000110001000001000100000200000?????00000???0110100010????????????????100000000???000100?0?110?1110121001101110120100?001??10?1?0?????????0?00000???0000010000000000011????0000011001?1
Notobatrachus	10100001?1?1?1???????1????011010??11????0?0??1?????????1??1???1???1?????1???1????????01001??????1???100000100130?110000??01010111101??????11??????00101?1100000011101??0100????000000210112????110010???1??1???1???1???1???1????????10?0000011?????10111?01?1110?1?11111100??1?00?011??0?0?2??????????000010111000??????0101?0?0111????010001100111
Odonterpeton	0??01001?1101000000000000000000012100?12111000100?000000?01???1???1?????0???0000?00?1100001010000110100000000020?1000004?111001100001100000010111100010000000000000002?????????000?00200002????11000????0??0???????????????????????00000002011?????????1?0???????1?011111001100???????????????????????0010000???00??????000??0???11????11?0010011?1
Oestocephalus	0??01001?11010100010000001010000100000?21001100001000010001???001000000000001???????00000000100000001000?2100000100100144???????0???1000000???????000?00000000000?0???000001010000000200001????1?0000???1??01010100????????????????0000[0 1]002011?????????1??????????????????????????????????????????????1000000?101???????0101?0?00111111001100???11?
Orobates	0??010?1010000000000000000100000110001121101001100100000001???001000?1?01001000100001000001?1000000?100000000100?10000044???1???0???101000001011?0100??0000?0000000???1000?????001[1 2]10200002?????100001??1??010101101???1???01111?11001[0 1]0002011?????????111?1010121?01100100120111110111000?200?1??211100100000??000??1??1?0????01111111?00001010?11
Ossinodus	????00???????000?0???????????00?1[0 1]?0?00?10000000??0000?00?0???000000?1?0?000???????????0????????0??0?????2????00?000????[0 1 2 3]??????????????????000?00??????????????????????????????????????????????????????????????0???????????????????001?000101102111?001??????????????????????0?10?101??0100?001010????0000000???0???????000??????11????????01??????
Paleothyris	0??01001010000000000000000100000111001121111000100100000011???00000001?01001000100001000001010000000100001100100210000044110001100001110000???????20010000000000000002100001101001110200001????1100001??1??01010100????????0111111100100001011121000101?11110101211111???101201001001111001200010021110110000010000001110100000011111??000001010111
Panderichthys	0??00000?0???00000000000000000001000?000000010000?0000?000[0 1]???00000000000000000001000000000000000000000?01000000?0000?000000000000000000000000?000?0?00000000000000000?0000000?0000000000000000[0 1]000000000000000000000100010001000?0000000000000000000000?000000100000???0000000???????????????????????0?000000??000000??0?000000?000000000000???101
Pantylus	0??01101011010000000000000100100110001021101100001000000101???1???000010000000001101100000101101000010000000003011000004?1100011000000100001??????000100000000000000021001010000002002000011???0000001??011010101001???1???01111?11001000120110210000011001101012110110111012010010011?1001?000???[1 2]0110010000111000001110001?00011111111100011001?1
Pederpes	0??0?0?1?1?0?00000001000000000001?0?000?????10000000000000011001010011?0100000000000?000?0?01000000?0000?21011???0?00?01?0010???00??010000000100000??1000??0?000000??0?????????001000100000????????00????0??0?0?????????0?????????0001000020111[1 2]1011?0??1011010110001100100110010?00???00002010110????0001000?0?000??10?000000?00111???000001???1?1
Pelodosotis	0??01101?1000000000000000010000012000102110000000?011000111???1???0000101100000010000000001?10000110100000000030?1001004??1?0?11000?1?00000???????0000?000001000000??210010100?000200200002??????0000??????0??1010?????????????????00000002011121000?1?1?01?010121101101110120100??011110012000100????00100000??00???111000000??111?????1?001???1?1
Petrolacosaurus	0??01001?10000000000000000100000111001121110000100100000011???00000001?010010000000010000010100000001000011001202100000441110011000011101000101110200100000000000000021000011010011102000011???1100001??011010101001???1???011111010010000101112100010111111010121111111110120100100111100120001002111001000001000000111[0 1]100000011111110000010101?1
Phlegethontia	0??00001?1100000000?01????11000?0??0???21??1?1?????????0011???1???1?????0???1????????00000101000???0100001100020?00100144?????????????????1????????????????????00?0???00000101????????????21???1100000??1??1???1???1???1???1???????00000002011?????????1??????????????????????????????????????????????100000001?????????0101?0?00111111001100???11?
Pholiderpeton	0??01001?1000000?00?00100010?0001100?1??110??000100000000000?000000101?0?000000?0000?00000010000000010000110000?3000000331100011000000??00000000000001?000000000000002000001001001010200000000110000011101101000100010101010101110100001000011?[1 2]???00010??0?0?01[1 2]??011111??1201???????????????????????00100000??0000011100001000011?????00001?????1
Phonerpeton	1100000??10000000010100001000000111000021100000101000000001???0001000??000000000000010100000100000011010111002201100000440011011000001?[0 1]0000?10?000010000000000011000200101100010000020000?1???100000011011010101010101010101011?110010000[0 1]011???????01?1111?1012110?????????01???????????????????????0?00000???00000100000000000111111?0000??????1
Platyrhinops	11100001?1010001000010000001000012000002010000010?000000001???000100?1?01000000100001010000010000001100?01000120?1000004400?101110110?1?00000?1100001000100000001110120????????1000002001101???1?0000010011010?01010???010101011??101000000011?0000??????0??110??1?111111101201????????100120?????????0000001???000001000?000000011111100000????1??
Proterogyrinus	0??01001?1000010000000?00000000011000102110000001000000000000000000101?000000001000010000011100?00001000011002203000000[1 2]41??0???0???0010000001?00000010000000000000???000001001001010200000????10000011?0?10100010?0?0?010101010??10010100001111000000111001010120101100111110110110110101120001102111001000000000000110000000000111111000001010111
Ptyonius	0??00001?10000000010000101000000110011121001100010000000001???001000?1?0000001000110100000101000000?100001100020?000000440100?1100001000000010000000010000000000100002?00?0100?100100200001?????10000??????0??1010?????????????????00000002011100100??11?0??11???0101111100110100?00112????2?001??????0?10000?1111111???010??0000111111001001100111
Rhynchonkos	0??011010100000000000000001?0000120001021100000001010000111???1???000000010000001001100000101000???01000000000[1 2]0?10000044?100011000010000000101000000000000010000000021001010000001002000021???1100000?1011010101001???011001?????100000002??????????????01?111??110111111012010010011?100120001002?11011000011100???111010000??11111??01?001???111
Sauropleura	0??00001?1[0 1]0[0 1]010001000010101000001001112100110000?000000001???001000?0000000010001101000000010000000100001100020100000044110?01100001000000???????000?0000000000000002?0000100?0000002000001???1100001??1??0?010100????????1??????100000002011100100??11?1??11???0101111100110100?00112????2?001???0?10?1000001011111???010??0000111111001001100111
Saxonerpeton	0??01001?100000000000000001?000012?00102110000000?000000101???1???00000010000000100?000000101000011?100000000020?100000?[0 1]111?011000011?0000???????001?0000000000000002?????????000100200001?????10000??????0??1????????????????????001000020111210001??1?01?011??110111111012010010011?1001[1 2]00010020110010000??100??????0?0??0??111????11?0011001?1
Schoenfelderpeton	1?100001?10110010000100000?1101010100002110110010?000000001???000?0??1?000?000010000101000101000000?110111100120?1000004401010111010100?1100101?1000000011100000111002?????????100000200112????1?00000??0110101010?????????0???1111?0000000????0100??????0??111??1?0????1?01100?0??01???????????????????????????00???????????0???11?????0?001100??1
Scincosaurus	0??00001?10010000010000001100001100001021101?1?????????0101???1???00?000?000000011001000101010010000100002000020?1000004401???11100011100001??????00000000000000000002?1000100?000000200001????????????????????????????????????????000?0002011000000?111?11?0????1101111100120100?00112100120001??????0?10000?10111101110101?0000111111001001???111
Seymouria	0??01001110000000000000000100000110001021100000[0 1]0100000000011000010001?01000000100001000001010010001100002000020110000044101001100000110000011110?101100000000000000020000010000?12002000011???1100001110110101010001010101010111110010000201102?001101111110101211011001101201111101110?1020001102011000000000000000111110000001111111000001010111
Silvanerpeton	0??010???1000000000000000000000011000102110000000?00000000000000000101000000000100101000001?1000000?1000?2100110?0000004?101??11000?0110000???????00010000000000000??2?????100?001010200000????1100001??0110??0010?????0???010100?1000000010?1110000?????0??0101?0001111100120010??011?????2???1??20110010000???0000011000000000?11??????0001010111
Solenodonsaurus	????1??1?10000??000000000010000?110011121101100???000000001???00010????000?0000100001000?01?1000000?10?0?1000020?1000004?????????????????????????0????????????????????????????????????????0?????????0??????0???010?????????????????000?0001011?210?0??????1?010121?0110?1101200???????????????????????0010000???000001110100?000011????000001???1?1
Stegotretus	0??01101010000000000000000000100120001021100000001010000101???1???0000?0010000001001?000001011000000100000000010?1000004?1100011000000100001??????0001?000000000000002100101000000200200002?????00000??????0??1010????????????????100100012????[1 2]10000?11????1????1?0?????10120110??011111011000????????????????1000001110001?000111????110001???1?1
Trematops	11000001?10000000010100001000000111000021100000101000000001???000?0001?000000001000010100000100000011010111001201100000?????1???0??00?10000???????0010?010000000110000001011000100000200000????110000??????0??1010????????????????10000000?011?????0101111?11101211000011?0??010010011?1001?0001??20110?00000???0000010000000000011????000001?????1
Triadobatrachus	?????????1?????????????????1101???11????0?1??1?????????1??1???1???1?????1???1????????01001??????????1????11?01?0?100000?????????1???101??101??????00001011000000111????0101100?000000210110????????10???1??1???1???1???1???1???????????????011?????1???1?01?111??1?11111100110100?0111?0?0?2000100[1 2]0??00000011?000000???0101?0001111111?10001???111
Trimerorhachis	10000001?100000000000000000000001000000210000000010000000000010001000[0 1]0000000000010000100000100000001000011000001000000[2 3]??001111000000000000100000000000000000001100010000010001000002000011???1000000110110100010101??010[0 1]010[0 1]10010000000[0 1]???100101?0?1?01111012100110111011010010011?11??1?00100????0010000???0000010?00000000010????000001100111
Tseajaia	0??010?1?10000000000000000100000110000121111000100000000001???00000001?010000000000010?0001?1000000?100000000100?1000004?1????1?00001??0000???????[1 2]01?00000?0000000002?0000100?00020020?000????1100001??1??01010100????010101011?1100100002011011?01101??1??0101211011?01001201111101110011200?1??201?0?[0 1]00000100????111110000?0111????0[0 1]0001010111
Tuditanus	???????1?100000000?00001001?000?11000102110000????0???001?1???1???0??0001??0000010010000001?1000000?100?020000?0?100000????????????????0??????????000???000?0000000????0010100?000100200000??????0000??????0??1010?????????????????0010000201112100??????0??01???10011111101[1 2]0?101001111001?000100[1 2][0 1]1?0110000??100??????010??0??1111????1?001100111
Tulerpeton	????????????????????????????????????????????????????????????????????????????????????????????????????????????????????????3?01??01?0???????????????????????????????????0?????????????????????????10000???????00?0????????????????????00??000?0?10[1 2]0000101010000101100011000??1101????????111020011012111???????????????100??0000?????????????01000???
Urocordylus	0??000?1?????????????0010100000???????????????????????????????????00?000??000100?110?000000010?0000?1??????0?0???0000?0?????????????1?0?000????????0???0?00??000000????????????????????????????110000??????0??1010?????????????????000?0002011100100???1?0??01???0101100100110100?0?112101120001??????0?10000?1011111???0101?0000111111001001100111
Utegenia	0??010010100000000000000001000001100[0 1]102110000010?00000000000000000101?0101000010000100000101000000?10000210012011000003[2 3]1010011000001000000111000101?000000000?000002?0000?00?0112002000001???110000???0110101010?010101010101100100000002011?21001????????01?????011??1101100?1?1011?????2?0?1??????0010000???0000001[0 1]0000000001111??000001010111
Valdotriton	11100001?1001001001111?????1101010100??011?0?1?????????1??1???1???1?????????1???????000001??????1???100101100130?1000004?01011111101??????11??????01001?01000110111??200101100?0000002001121???110000???1??1???1???1???1???1???????1?00000???1?????01111?01?111??1?11111110110000??011?10?12100100????0000001?1100010???011??0000111111000101100111
Ventastega	0????????????????????0100000000????????????????????????????????????????????????????????????????????????????0??????0????0???????????????????????????????????????????????????????????????????00111010000100000000000000100010011000?000100000???0????????????????????????????????????????????????????????????????????????????????????????????????????
Viaerella	10100001?1???1???????1????11?000??11????0?0??1?????????1??1???1???1?????1???1????????0?001??????????1001?01?0130??10000??01?1?11???1??????11??????00?01?11?00000111?????????????????????112????110010???1??1???1???1???1???1???????1???0002011?????1???1?0??1110?1?11111100??11????1???????2??????????0?001011??0???????0101?0?0011????010001100111
Westlothiana	0??01001011000?000?000??0?1??00?11000112110000000?0000000?1???00000??1?010?000010001?00000??10000000100002?00[0 2]20?100000?????????0????11?000011?100000??000000000000???1????????000?10200001?????10000??????0??1010?????????????????00000001??1?????0????1111010121?011111001201101001111101200110021110?10000???00000111110000001111111010001???111
Whatcheeria	0??000?1?1000000000000?00000000?11001001110000001000000000011000010101?00000000000001000?0??101?000?100001111100100000022?010???????0100??0001?00000?0???????00??????2?????????0??0102????00011100000???0010??0????010001100?1001?000100002001021001?01100110101100011001?1??01101001100??0?010101????0111000???0000010100000000011????000001???1?1
;
cnames
{0 premaxilla1;
{1 premaxilla2;
{2 premaxilla3;
{3 premaxilla4;
{4 premaxilla7;
{5 premaxilla8;
{6 premaxilla9;
{7 tectal1;
{8 septomax.2;
{9 nasal1;
{10 nasal2;
{11 nasal5;
{12 nasal6;
{13 prefrontal1;
{14 prefrontal2;
{15 prefrontal3;
{16 prefrontal6;
{17 prefrontal7;
{18 prefrontal8;
{19 prefrontal9;
{20 prefrontal10;
{21 lacrimal1;
{22 lacrimal2;
{23 lacrimal4;
{24 lacrimal5;
{25 lacrimal6;
{26 maxilla3;
{27 maxilla5;
{28 maxilla6;
{29 maxilla7;
{30 maxilla8;
{31 maxilla9;
{32 frontal1;
{33 frontal2;
{34 frontal4;
{35 frontal5;
{36 frontal6;
{37 parietal1;
{38 parietal2;
{39 parietal4;
{40 parietal5;
{41 parietal6;
{42 parietal7;
{43 parietal8;
{44 parietal9;
{45 postparietal1;
{46 postparietal2;
{47 postparietal3;
{48 postparietal4;
{49 postparietal5;
{50 postparietal6;
{51 postparietal7;
{52 postparietal8;
{53 postparietal9;
{54 postparietal10;
{55 postfrontal1;
{56 postfrontal3;
{57 postfrontal4;
{58 intertemp.1;
{59 intertemp.2;
{60 intertemp.3;
{61 intertemp.4;
{62 supratemp.1;
{63 supratemp.2;
{64 supratemp.3;
{65 supratemp.4;
{66 tabular1;
{67 tabular2;
{68 tabular3;
{69 tabular4;
{70 tabular5;
{71 tabular6;
{72 tabular7;
{73 tabular8;
{74 tabular9;
{75 tabular10;
{76 postorbital1;
{77 postorbital2;
{78 postorbital3;
{79 postorbital4;
{80 postorbital5;
{81 postorbital6;
{82 postorbital7;
{83 postorbital8;
{84 squamosal1;
{85 squamosal2;
{86 squamosal3;
{87 squamosal4;
{88 squamosal5;
{89 jugal1;
{90 jugal2;
{91 jugal3;
{92 jugal4;
{93 jugal6;
{94 jugal7;
{95 jugal8;
{96 quadratojugal1;
{97 quadratojugal2;
{98 quadratojugal3;
{99 quadrate1;
{100 preopercular1;
{101 nostrils1;
{102 nostrils3;
{103 nostrils4;
{104 internar.fen.1;
{105 orbits1;
{106 orbits2;
{107 orbits3;
{108 orbits4;
{109 orbits5;
{110 pineal_foramen2;
{111 smooth_roof1;
{112 PTF1;
{113 skull_table1;
{114 fontanelle1;
{115 temporal_fenestra;
{116 cheek_emargination;
{117 interfrontonasal;
{118 suspensorium1;
{119 SC1;
{120 SC2;
{121 vomer1;
{122 vomer3;
{123 vomer4;
{124 vomer5;
{125 vomer7;
{126 vomer8;
{127 vomer9;
{128 vomer10;
{129 vomer11;
{130 vomer12;
{131 vomer13;
{132 palatine1;
{133 palatine2;
{134 palatine4;
{135 palatine5;
{136 palatine6;
{137 palatine7;
{138 palatine8;
{139 ectopterygoid1;
{140 ectopterygoid2;
{141 ectopterygoid3;
{142 ectopterygoid4;
{143 ectopterygoid5;
{144 ectopterygoid6;
{145 ectopterygoid7;
{146 pterygoid3;
{147 pterygoid7;
{148 pterygoid9;
{149 pterygoid10;
{150 pterygoid11;
{151 pterygoid12;
{152 pterygoid13;
{153 pterygoid14;
{154 pterygoid15;
{155 pterygoid16;
{156 pterygoid17;
{157 pterygoid18;
{158 pterygoid19;
{159 vacuities1;
{160 vacuities2;
{161 vacuities3;
{162 vacuities4;
{163 choanae1;
{164 choanae2;
{165 ant.pal.vac.2;
{166 supraoccipital1;
{167 exoccipital2;
{168 exoccipital3;
{169 exoccipital4;
{170 exoccipital5;
{171 basioccipital1;
{172 basioccipital5;
{173 basioccipital6;
{174 opisthotic2;
{175 parasphen.1;
{176 parasphen.2;
{177 parasphen.3;
{178 parasphen.4;
{179 parasphen.6;
{180 parasphen.7;
{181 parasphen.9;
{182 parasphen.11;
{183 parasphen.12;
{184 parasphen.13;
{185 parasphen.14;
{186 jawarticulation1;
{187 parasym.1;
{188 parasym.2;
{189 parasym.3;
{190 parasym.4;
{191 dentary1;
{192 dentary2;
{193 dentary3;
{194 dentary4;
{195 dentary7;
{196 dentary8;
{197 splenial2;
{198 splenial3;
{199 splenial4;
{200 postsplenial1;
{201 postsplenial2;
{202 postsplenial3;
{203 angular1;
{204 angular2;
{205 angular3;
{206 angular4;
{207 surangular1;
{208 surangular3;
{209 surangular5;
{210 prearticular5;
{211 ant.coronoid1;
{212 ant.coronoid2;
{213 ant.coronoid3;
{214 ant.coronoid4;
{215 mid.coronoid1;
{216 mid.coronoid2;
{217 mid.coronoid3;
{218 mid.coronoid4;
{219 post.coronoid1;
{220 post.coronoid2;
{221 post.coronoid3;
{222 post.coronoid4;
{223 post.coronoid5;
{224 post.coronoid6;
{225 post.coronoid7;
{226 adductor_fossa1;
{227 teeth1;
{228 teeth3;
{229 teeth4;
{230 teeth5;
{231 teeth6;
{232 teeth7;
{233 teeth8;
{234 teeth9;
{235 cleithrum1;
{236 cleithrum2;
{237 cleithrum3;
{238 clavicle3;
{239 interclavicle1;
{240 interclavicle3;
{241 interclavicle4;
{242 interclavicle5;
{243 scapulocoracoid1;
{244 scapulocoracoid2;
{245 scapulocoracoid3;
{246 scapulocoracoid4;
{247 anocleithrum1;
{248 humerus1;
{249 humerus2;
{250 humerus3;
{251 humerus4;
{252 humerus5;
{253 humerus6;
{254 humerus7;
{255 humerus8;
{256 humerus9;
{257 humerus10;
{258 humerus11;
{259 humerus12;
{260 humerus13;
{261 humerus14;
{262 humerus15;
{263 humerus16;
{264 humerus17;
{265 humerus18;
{266 humerus19;
{267 radius1;
{268 radius2;
{269 radius3;
{270 ulna1;
{271 ilium3;
{272 ilium4;
{273 ilium6;
{274 ilium7;
{275 ilium9;
{276 ilium10;
{277 ischium1;
{278 pubis1;
{279 femur1;
{280 femur2;
{281 femur3;
{282 femur4;
{283 femur5;
{284 femur6;
{285 tibia6;
{286 tibia7;
{287 fibula1;
{288 fibula3;
{289 fibula4;
{290 tarsus2;
{291 tarsus3;
{292 tarsus4;
{293 tarsus5;
{294 ribs1;
{295 ribs2;
{296 ribs3;
{297 rib4;
{298 ribs5;
{299 ribs6;
{300 ribs7;
{301 cerv.vert.1;
{302 cerv.vert.3;
{303 cerv.vert.4;
{304 trunk.vert.1;
{305 trunk.vert.2;
{306 trunk.vert.3;
{307 trunk.vert.4;
{308 trunk.vert.5;
{309 trunk.vert.7;
{310 trunk.vert.8;
{311 trunk.vert.9;
{312 trunk.vert.10;
{313 trunk.vert.11;
{314 trunk.vert.12;
{315 trunk.vert.13;
{316 trunk.vert.14;
{317 trunk.vert.15;
{318 trunk.vert.16;
{319 trunk.vert.18;
{320 trunk.vert.19;
{321 trunk.vert.20;
{322 trunk.vert.21;
{323 trunk.vert.22;
{324 trunk.vert.23;
{325 trunk.vert.24;
{326 trunk.vert.25;
{327 trunk.vert.26;
{328 trunk.vert.27;
{329 trunk.vert.28;
{330 trunk.vert.29;
{331 trunk.vert.30;
{332 digits1;
{333 digits2;
{334 digits3;
{335 digits4;
{336 dorsal_fin1;
{337 caudal_fin1;
{338 basal_scutes;
;
tread
(43 69 98 0 48 94 24 45 1 2 3 33 25 67 71 101 41 12 57 35 22 23 49 62 91 26 11 19 40 76 89 34 16 39 77 5 32 60 15 (97 50 36 90 99 63 54 83 7) 4 18 86 38 78 6 37 8 75 44 17 96 31 9 53 61 85 52 87 92 56 66 27 20 68 73 100 93 10 82 14 64 47 59 46 58 72 80 21 42 70 88 84 51 28 13 29 30 55 65 74 79 81 95)*
;
proc /;
comments 0
;
