# Supplementary material for: Skeletal Morphogenesis of Microbrachis and Hyloplesion (Tetrapoda: Lepospondyli), and Implications for the Developmental Patterns of Extinct, Early Tetrapods
Source: PLoS One. 2015 Jun 17;10(6):e0128333. doi: 10.1371/journal.pone.0128333 (PMC4470922; doi:10.1371/journal.pone.0128333)
Supplement: S2 Dataset — (TNT) [file pone.0128333.s002.tnt]

xread
227 61
Acanthostega	000100000100000?000000000010000000000000000000000100000000010??000000000000000?0000??00000000000000000000000000000000000000000000000?010000000000?0000000000000000[0 1]0000000000000000000000000000000000000000000000000100000000000000
Proterogyrinus	01000000[0 1]00[0 1]001?00010000000?000000000000000000000001000000010??000000000000000?0020000000000????000?1000000?0??000000000000000000?00?00[0 1 2]001000000?00000000200001?0100000000000000?000000000010000000200100?1010010111000100????0010
Balanerpeton	000000001011001000000000?1010000000000000000000?1000000000000??100000000000000?0000?000000000000000000000000100000110001000000100000?0001?1010001?000000000000000?00000000?000020010000000000000000??0022001100110211000100????0000
Dendrerpeton	000000000011001000000000?1100000000000000000000?0000000000000??100000000000000?000000?000000000000000000000010000?110000000000001110?00???1010001?00000000000001??10000000?00?0?00100000000000000000100220011001002?00?0??0000?0000
Tuditanus	31011?110111001100010000?0000000000001??000100000001?000?00?0??110000?00011000?011??0?10??00?200000000?0000200000?000000??00001002?0?21???0010000?012?001021??????1000112202011010001021111??100001??2022001000110001000010????0001
Asaphestera	22011?110111001000010000?00100000300010?0001000010010000000?0??[0 1]10000001010000?01210002001000???01000?0??00????001010000?000?0100????20????110000??12?00102???????10001122??011??000???1110??0????102002100?1???200?10?????????0001
Hapsidoparion	3?011?010101001001??0000?0001000010001??0000000010010000110?0??120001000011000?01011002001001?0000011010000101010?0100000000110112?0?20???110000????0??0?02????????00011212001?01??0????????????????????????00??202?????????0??0101
Saxonerpeton	31011?110101001000010100?0011000010001??0001000000010000100?0??020001000011000?0110?0?201?001?00000000??000??????10100000000110[0 1]1??1020????1100001011?001021??????10001121?2011001000?21111?1110001??0020002100110201000100????0001
Pantylus	10011?11011100100001000000000101011001??0000000000010110000?0??101000000223010?010100011020002000000011100010011?00000001000100011[0 1]10202010000001?01101010200000011000012202011101000?01111?1010002010022002100110211000110??0?1000
Cardiocephalus_sternbergi	3?011?110111001110010000?0000101021001??0001000000010[0 1]10000?0??12110001022311??110?000?00100010011011121000100010000000000001?0012?0?20202111000?????????0?????????????????????????????????????????????????????????????????11??1010
Cardiocephalus_peabodyi	32011?110111001100010000?0001101121001??0001000010010[0 1]10000?0??121000?10223111011010003???0???????0??????0??0???????0????0?0111?1??0?20????110002??01?00102???????100001220?0110000010????????1000?0?1121012?0??202010?????11??1010
Euryodus_primus	2?011?110111001100000000?0001102111001??0001000000010110000?0????1000010223010?110?001200100010000000121000?0???0?0000000000111112?11203??1?1000???02?00102???????1000????????????00???1111?1?????1??0[0 1]2101?100?102010?0????1??1010
Euryodus_dalyae	2?011?110111001100010000?0001102011001??0001000000010010000?0??121000010223010?010?00020010?0???00000021000000010?0000000000111112?0?203??111000???02?00102???????10000122000100???0?0??????????????????????1????0??????????1??1010
Pariotichus	3?011?110111001100010000?0??110??110?1??00010000?001011?000?0??12?00?0102?3010?110????2???0???????0?????0?0???????0???????0011??1????20????1???????????????????????????????????????????????????????????????????????????????????10?0
Proxilodon_bonneri	3?011?1101110011??010000?00?21010110?1??000100001001011?000?0??12110001?013010?010?00?2???0???????????????????????????????00111?1????10????1?????1?????????????????????????????????????????????????????????????????????????????1010
Huskerpeton_englehorni	3?011?110111001110010000?0002101011001??0001000010010110000?0??1211000100?2010?0101001200?000100?00?????000?????10010000??001110111101000211???????????????????????????????????????????????????????????????????????????????01122010
Tambaroter	2?011?110111001110110000?0002101011001??00010000100100100?0?0??121100?10012010?0101???200?0?????000??0??0?0??????000???0??0011101111010???010???????????????????????????????????????????????????????????????????????????????1??2110
Pelodosotis	13011?110111001100110000?0001000031001??0000000000010110010?0??12101?010012010?01210002?0100????000??0210001021110010000?000[0 1]0111111020?021100002??01?10102???????10001121?10110010010?0111?11100011?10220021???00201000?????121110
Nannaroter	3?011?1101?100110???0000?00011000?00?1??000100000001011?0?0?0??121000010113010?0121?0?2?010002000000002?0?0????110010000000010101??1020???01?????????????????????????????????????????????????????????????????????????????????111111
Micraroter	13011?110111001110110000?0000000030001??0001000010010[0 1][0 1]0010?0??121[0 1]00010113010?010100120010002000000002000000101??000000000010101??1020???1100000?00101010200001001000012200011000002?????????1000?0?1???0??????102110?????????1110
Rhynchonkos	33011?110111001000010000?0000102121001??0001000010010010000?0??121000010012000?0101101310100010010011011000000011001000[0 1]0000100001110101011110002??02?00102???????10000122?2011210001?3??????????0????12201210011020100010???0?1011
Eocaecilia	33011??0011?1????0000000?0012101121001??00011???0?110111000?0??1201000000000010010?11?3001000100001110110000000??001001[0 1]1000???2???10103??1110002?002?00?02?????0111010122?201121000013??????????????01220121002?0?011001?1?0???000
Microbrachis	32011?100111001000010000?0010000010001??0000000011010000100?0??010000000[0 1]11000?010?00?201?001?00000000?100000000010000000000101001110000021011002101[1 2]0001020000001[0 1]010112121011000000020110?00010000?002101110?21011110??000???0000
Hyloplesion	32011?00111100100001000000010000010001??0000000011110001100?0??020000000011010?010?00?[1 2]01?0?1?00000000??00010100??00000000001?000??0?20???0110000101[1 2]?00102000??0?[0 1]010112122011000000020?10?0??1000??002101110?210111100100????0000
Carrolla	3?011??01??1?0100???01000??0210?130001?????00?00111?20???01????12101?010123000?011?10?301?001?00100111?1100100011001?0001001100111110103??111???????????????????????????????????????????????????????????????????????????????001?000
Batropetes	32011?10111100100???0100000?2102130001??00000000?11120???00?0??12101??100130011011110?3???00????100110?11001000?100?0??0??011??11??101????1110003?0120001020010000100011220?011000000001110?11???0102002201210?10020110?110??01?000
Utaherpeton	310????00??100111???0000?00?20000?0001??0000000?01???0???0??0??12010??001?1000?01?????[1 2]???0?1???000?0????0?????????????????00??10??0?21????110?00?01200000200000??[0 1]0?01?????????00001?00?000[0 1]????????102201011?11?1?101???0?????000
Stegotretus	3?011?1101110011000[0 1]0000?0001101010001??000100000001001000000??111001010223010?0101000210200020001000011000?????0000000010001?001110?00?0[0 1]0?10?0???11?00102???????10001121????????00???1111???????011012200210??2?00100?????00?1001
Sauropleura_scalaris	210100000100001110001000?0012000001101??0000010?01010000000?0??1101[0 1]0001012000?011??0?0001001???01011120000?????000?00001100000100010003??1000010?01200011201010?01010101222111210000010?0010000000??0100110000100211100?10?????000
Ptyonius	110101000101001100010000?0012000011001??0000010?01010000000?0??110000000012000?011??0?000100010010001120000?????011000000100001?1??1101???1000021?112100[0 1]1201021001010102222211211000020?0000000000???10001001?12021111???1?????000
Urocordylus	22010??0??000011000??????????0?00?1001?????00100?1???????0??0??1100???010??000?01???0?00010?????000?1?2?0?0?????0000?0???1000?0?0??1100???100??21?1121001120111[0 1]10101010122221?210000030?000?000000??010201111??1021011???0?????000
Keraterpeton_galvani	32011?000111001000010000?00120000000?1??00000000?1110010000?101010000?00022000?010?11?20010?1???0000111??0??????0020??????0100010111111???0000013?01200011201100001010101222111210000030?000?010012???10001011?12021111???0?????000
Batrachiderpeton	??011?000111001000010000?0011000000011??0000000001110010000?110010100100012000?011?11?20010001000000111?001?????0020000011[0 1]10001011111120[1 2]0000013?012000[0 1]12011000010101112221122?0?00?10?000?010012?????????????20??????????????000
Diceratosaurus	?1011?000111001010010000?0012000000011??00000000011100100000100010100?00????00?010?11?2???0???????0??????01?????00001?????000?11011102?2011000013?01200101201000001010101222111210000030?000?010012??210001011?12021111???0?????000
Diplocaulus_magnicornis	01011?000111000?1001110100011100000011??00000010011100100000111010000100012000?010011[0 1]300100010010011110001?????001110101010020010[0 1]0?202010000013?01200101201000001011111222112200100130000010???12??200001101?120??111???0?????000
Diploceraspis	0?111?00011?1???0001110100012000000001??00000010011100100000111010000100013000?01001103001001?0010011110001?????00111010001010110111020201000002??012001012010100?10111122221122???0?1?0?00010???12?????????????????????????????000
Scincosaurus	33011?110111001000010000?00120000[1 3]0011??00000000000120???0000??010100000012000?01??11?301?001?00100101?0001?????00010000100?0???????????01?000011?01210001201111001000101222?11210000?20?000?000002??0022001000010201000?10?????000
Brachydectes	33011????1110011?1??000000012000?20001??00001???0?1101110?000??120100000013000?012100031110001001001111100?10100100100001001100111110203??1100002?011000102000010100101021200112100000311000100000010011001[0 1]11?12021110??00?00?1100
Adelogyrinus	2?011?10021?1????0000000?00110000300000?00000010?111000000[0 1]10??0101???000?0000?01000012?1?0?1???0?0001?0000??????00??0?0000000?00??100[0 1]???100000??010?00102????????0001020220112??00???0?00000???0???2?????????????????????????1000
Oestocephalus	230100?0010100101011000000012101020001??00001???0?00001001000??120100100010000?01200000001??????100?101?0?0????000000000100000001110?003??1110012?012?000021????00111010122200121?01??0?????????00?????????????????????????????10??
Phlegethontia	23011???0?1?1???????110000012000021001???0001???1???21???01?0??120101?00023000?012000?2?????????100??1?0??020000000?0??010000??2?2?0?0?3??11100121012?000021????00111010[1 2]22200121?01??0?????????00??????????????????????????????0??
Greererpeton	02010000010001100000000000012[0 1]000300010000000000010000[0 1]000000??000000000000000?000000?000[0 1]000000000110[0 1]00000000000000000000000000100?001010010002?00000000000000??10100000?0000211100000?0100000001110011011110100201010??0????0000
Seymouria_baylorensis	0100000000010010000000000000000001000010000000000001000000000??000000000012010?000000000000000000000001010011??0102000000000000000[0 1][0 1]?200020001001?000000[0 1]020000100100000000001100000100110001001001020022101000000111100?00????0010
Limnoscelis	0101010001010010000100000000000000100100000000000101100010000??121000001022010?0001000111?00120001000010000?0??0000100000000000101[0 1]0?001020110000?000001002000000010000000000100000010011000??0100?0?0022101010010111000110????0000
Branchiosauridae	311100001010001210000000?100100001000020???000001000000010010??110100000010000?0000???[0 1]00[0 1]00001000[0 1]0001?100??????1110010010????????0????????020010000?00?0000?0?0000000?????0?1200200?00?000??000????210000101?120211010??0????0010
Micromelerpetontidae	[2 3]11100001010001010000100?1[0 1]000000[0 1]000000???0000?1001000010010??010000000000000?00000???00[0 1]10001[0 1]0000000?0[0 1]0?0????1110011000?????????????????010000000?00?0000?0?00000?0?????0?1210000?00?000??000????210001101?120211010??0????0001
Tersomius	2?010000[0 1]0110010[0 1]000011011100000010000[0 1]00010000?1000001000000??110[0 1]0000000000[0 1]00[0 1]0001000001000100000000?0001?00?001100110100000000[0 1]0?010021010?0??????????1????????????????????????????????????????????????????????????0???????0001
Ecolsonia	0?11000001110011100001001100202000000001121000000000001000000??10000000001[0 1]010?000000?000010001?0000000?000?0??00?11000100000000?0[0 1]0?0?00200?000??00010000000001011000????????????100?????????0000?0101?11??0?0?100110?0???????0000
Acheloma	0?010000011100??000001001?1020200000000111100?000000001000000??100000?00011010?0000???000010001??00???0?0?0?0?????11?00?0000?0100??0?01???00?000??00000000000000?01000??????????001???????????000????01???????0??0?????0???????0000
Eryops	01010000?1?1000?000000?001??0000000100?0000000000000000000000??100000000000010?000001?0000000?0??00???0?001?0????01100010000?00????0???????0?0?01?00000000000000001000??????????0000??00?000?000000??0???????0?10?1???0?000????0001
Doleserpeton	3?0100001011001000000100111?0000010000200000000?1000000010000??110000000000001001000110001100[1 2]0?001000[0 1]?100?1???00110111110000000000?01002?010001?00[1 2]?0000200?0??110000?12220??2??200?????????010?????????????0??0?????0???????0001
Salamanders	?2[0 1]11?????000012?0110100?11000002[1 2]0001??00001???0?1?21????1?0??120100?000[0 1]00010010011?[2 3]00[1 2]020[1 2]011011?010110[0 1]?[0 1]00?1110?1[0 1]1?0002?2?2?0?10[2 3][0 1]1010[1 2]003[0 1]0120000020100100111011222201120020013?????????1??111112001001120211000[0 1]00?????100
Anura	?1111?????0?1????1??[0 1]100?110?0002100002000101???0?0?20????1?0??120100?000[0 1]000100100111000[1 2]0101011011?0101[0 1]011[0 1]00?011011[0 1]1?0002?[1 2]12?0?113??01001030012?000021?????1101011122201120020013?????????101100111001000101211001100?????0??
Albanerpetontidae	??011?????01001211??1100?00?20001100012?00001???1?0?21???01?0??110100?000??1011011011?2???0???????0????????????????????????002?2?1110213??01?000[0 1]?012?00002??????011001122220122002001??????????1????01???0???0??0??10?0?0??????1??
Micropholis	20[0 1]100000[0 1]110012100000[0 1]011?0[0 1]00000000000000000001000000001000??1?00000000[0 1][0 1]000?000001?000010001100000000[0 1]10000?0001100110100000011110010??1000003?000?00001?????011010?0002?0?1200200??0?00000010001?1120001100000201000100????0011
Eoscopus	2?0100001[0 1]11001010000110111?000000000020[0 1]210000?1000000010010??110100000000000?0000???00001000000000000?0000100??111001101000000?[0 1]?0??0?0200?0001000000000100001011000???0200?[0 1]200200100?00000010????01110?21001[0 1]0201000100????0001
Tambachia	2?01000001110010000001001100202000000000111000000000001000000??110100000011010?0000???000010000?0001110??000?00???1100010000??1[0 1]1??0?01????01000??0???00?00??????01?0???????????00?0?????????????????011001??????0?????0???????0001
Triadobatrachus	31111???1????????0??0100????????21???020?0101???0?0?20????000??12?1??????????????0011?0????1????10?????01?01?0001011???[0 1]1?0????????0????????00103?012?00?021????011010?1???20[0 1]1?002001[0 3]?????????10???0110001100?[1 2]12?1001?0??????0??
Gerobatrachus	3111000010110012100001101??000?02100002000000???0??0000010010????0100000000000?010?11?20010101??1011??201?0??????01101111100???????0??1????1?0??3??01?????2??????11?0??12??2?1?201200?????????0100?????1?00?1?1?1?2???0???0?????001
Platyrhinops	11010000?011001?10000010?10100?020000020000000001000000010010??11110000000000100?0?01?000010000???0?????010?1????01101110100000201?0??0????010000??02?0000100??0?110000102?2?1?200200?00?0????0100???0?1??0111010?2?1000??0????0001
Amphibamus	31110000?011001010000000?10000?0200000200000000?100000001001???1111000000000010010?0??000110010?0010000?110010??01110111010000?????0?0??????10001??00?0000200??00110000?00?2?1?200200?00?00000010000?0??1?0100?1102?1?00??0????0001
;
cnames
{0 Basal_Skull_Length >70mm 70mm 50-70mm 50_70mm 30-50mm 30_50mm <30mm 30mm;
{1 Skull_trunk 0.45 0.30_0.45 0.20_0.29 0.20;
{2 Skull_proportions longer_than_wide wider_than_long;
{3 Intertemporal present absent;
{4 Supratemporal present absent;
{5 ST_exposure_on_occiput absent present;
{6 Tabular_postorbital absent Present;
{7 Tabular-postfrontal_ absent present;
{8 Postfrontal_shape broadly_quadrangular falciform;
{9 Squamosal_Tabular absent present fused;
{10 Squamosal_Temporal_area weakly_overlapping sutural;
{11 Lacrimal_prefrontal_suture simple_butt_joint interdigitating prefrontal_broadly_underplates_lacrimal;
{12 Lacrimal present absent;
{13 L_to_naris present absent;
{14 L_to_orbit absent present;
{15 lacrimal_orbital_processes only_ventral_present dorsal_and_ventral_present neither_present;
{16 lacrimal_jugal_contact present absent;
{17 Quadratojugal present absent;
{18 Quadratojugal_Jugal_contact present absent;
{19 Quadratojugal_Maxillary_contact present absent;
{20 Frontals paired fused;
{21 Frontal_into_orbit no yes;
{22 Anterior_laterally_flaring_frontals absent present;
{23 Nasals present absent;
{24 Narial_flange absent present;
{25 alary_processes_of_premax absent present;
{26 Internarial_fontanelle absent present;
{27 Septomaxilla ossified unossified;
{28 Prefrontal_into_external_naris distant_from near present;
{29 external_naris_in_dorsal_view exposed not_exposed;
{30 External_naris_shape circular posteriorly_extended,_along_L-PF_suture posteriorly_extended_excavation_of_L_only;
{31 dorsal_exposure_of_premax broad narrow none;
{32 dorsal_shape_of_skull triangular diamond rounded;
{33 Posterior_skull_margin concave straight convex undulating.;
{34 snout_shape blunt pointed;
{35 snout_length short long;
{36 Q_internal_flange_of_Sq absent present;
{37 otic_notch_presence present absent;
{38 Large_otic_notch_approaching_orbit absent intermediate close;
{39 otic_notch_structure open_posteriorly closed_posteriorly;
{40 semilunar_flange_of_supratempor absent present;
{41 supratympanic_flange absent present_"trematopid" present_trematopid present_"dissorophid" present_dissorophid;
{42 supratympanic_shelf absent present;
{43 raised_orbital_rim absent present;
{44 Postorbital present absent;
{45 J_PO_interfingered_processes absent present;
{46 PO_in_orbital_margin present absent;
{47 shape_of_postorbital irregular_trapezoid triangular,_apex_caudal;
{48 Palpebral_ossifications absent mosaic_of_bone_plates_present_in_orbit;
{49 Parietal_postorbital_contact absent present;
{50 parietal_squamosal_contact absent present;
{51 parietal_tabular_contact absent present;
{52 postparietal_fusion paired fused absent;
{53 parietal_foramen present absent;
{54 postparietal_size moderate large;
{55 postparietal_squamosal_contact absent present;
{56 postparietal_length large,_quadrangular abbreviated_anteroposteriorly,_elongate_lateral_rectangle;
{57 squamosal_jugal_contact present absent;
{58 Tabular present absent;
{59 Posterolateral_projection_from_lateral_margin_of_tabular_above_squamosal_embayment absent present;
{60 Tabular_horns absent present;
{61 Tabular_horns_shape parallel_or_slightly_divergent widely_divergent;
{62 Sq_forms_base_of_tabular_horn absent present;
{63 Lateral_line_canal_grooves present absent;
{64 Dermal_sculpturing circular_pits shallow_ridges_and_grooves little_to_none;
{65 premaxilla_anterior_margin vertical overturned;
{66 Maxilla_into_orbit no yes;
{67 Maxilla_into_external_naris present absent;
{68 Maxilla_entire_ventral_naris absent present;
{69 maxilla longer_than_palatine shorter_than_palatine;
{70 marginal_teeth_orientation vertical turned_medially;
{71 marginal_teeth_largest_anterior absent present;
{72 marginal_teeth_shape pointed_pegs blunt_pegs large_cones;
{73 Number_of_premax_teeth >=10 5-9 <5;
{74 Number_of_max_teeth >=30 20-29 15-19 <15;
{75 teeth_laterally_compressed no yes;
{76 Enlarged_teeth_mid_toothrow absent present;
{77 teeth simple_points multiple_cusps;
{78 Multiple_Cusp_Orientation Labio-lingual antero-posterior;
{79 Enamel_fluting absent present;
{80 labyrinthine_in_folding present absent;
{81 occipital_profile low_and_wide high_and_wide high_and_narrow;
{82 supraoccipital absent present;
{83 Occipital_condyle_shape concave convex;
{84 occipital_condyle_number single_with_basioccipital double;
{85 jugular_foramen between_opistotic_and_exoccipit through_exoccipital;
{86 jaw_articulation posterior_to_occiput even_with_occiput anterior_to_occiput far_anterior_(>20%_BSL);
{87 Internal_nares widely_separated narrowly_separated;
{88 Palatal_teeth_presence present absent;
{89 Palatine_teeth single_pit_pairs multiple_in_rows multiple_random;
{90 LEP absent present;
{91 Anterior_palatine short_anteromedial_process_articulating_with_vomer_at_choana long_anteromedial_process_more_medial_than_lateral palatine_absent;
{92 vomerine_teeth present absent;
{93 Vomer_teeth single_pit_pairs Multiple_in_rows Multiple_random;
{94 Intervomerine_depression absent present;
{95 Intervomerine_rostral_fenestration absent present;
{96 denticles_on_pterygoid present absent;
{97 teeth_on_pterygoid absent present;
{98 tooth_pedicely absent present;
{99 denticles_on_vomers present absent;
{100 denticles_on_palatines present absent;
{101 denticles_on_parasphenoid present absent;
{102 Palatal_teeth_size larger_than_marginals equal_to_marginals smaller_than_marginals;
{103 parasphenoid medial_of_stapes under_footplate_of_stapes;
{104 Parasphenoid_basal_plate roughly_quadrangular_basipterygoid_articulations_narrowly_spaced rectangular_laterally_anteroposteriorly_narow_basipterygoid_articulations_distant;
{105 cultriform_process_contact_with_vomer narrow broad;
{106 basicranial_articulation loose sutured_or_fused;
{107 stapes perforated_stem imperforate_stem no_stem;
{108 Stapes_orientation lateral_towards_quadrate dorsal_towards_squamosal_embayment_elongate_columella;
{109 footplate_of_stapes oval round palmate;
{110 dorsal_process_of_stapes absent present;
{111 accessory_ossicle absent present;
{112 pleurosphenoid unossified ossified;
{113 sphenethmoid ossified unossified;
{114 interpterygoid_vaccuities narrow_closed wide fused_at_midline;
{115 pterygoids_contact_anteriorly present absent;
{116 pterygoid_exoccipital_contact absent present;
{117 Pterygoid_palatine_suture present absent;
{118 Pterygoid_vomer_contact present absent;
{119 lat_process_of_pt_into_posttemp absent present;
{120 ectopterygoid present_lacking_fang_pit_pair present_with_fang_pit_pair;
{121 Ectopterygoid_palatine_width wider_than_maxilla narrower_than_maxilla;
{122 pharangeobranchial_pouches absent present;
{123 dentary long short;
{124 dentary_forms_coronoid_process absent present;
{125 surangular normal reduced absent;
{126 angular narrow deep;
{127 number_of_splenals 2 1 0;
{128 splenal_exposed_laterally present absent;
{129 meckelian_fossae 2_or_more 1 0;
{130 Ventral_border_of_Meckel_s_foss splenal angular;
{131 retroarticular_process_presence absent present;
{132 retroarticular_process_shape straight hooked;
{133 articulation_to_tooth_row above equal below;
{134 angular_extends_to_lat_view posterior_tooth_row middle_of_tooth_row;
{135 number_of_coronoids 3 2 1 0;
{136 coronoid_teeth_or_denticle_presence present absent;
{137 coronoid_teeth_size larger_than_marginals equal_to_marginals smaller_than_marginals;
{138 symphysis dentary_and_splenal dentary_alone;
{139 jaw_sculpture present absent;
{140 ossified_hyoids present absent;
{141 Gill_Osteoderms absent present_noninterdigitating toothed_interdigitating_rakers;
{142 parahyoid absent present;
{143 number_of_accessory_articulation 0 1 2_or_more;
{144 number_of_presacrals 25_35 20_24 35 20;
{145 vertebral_development arches_then_centra centra_and_arches_simultaneously;
{146 caudal_processes_btw_depression absent present;
{147 trunk_intercentra present absent;
{148 trunk_neural_arch_to_centrum loosely_articulated sutured fused;
{149 base_of_neural_spine equal_to_or_wider_than_haemal smaller_than_haemal_spine;
{150 height_of_neural_spines even alternating;
{151 dorsal_neural_spine narrow_and_smooth laterally_broad_and_sculpted;
{152 neural_spine_shape_lat ant_post_sides_parallel_rect non_parallel_triangular;
{153 Neural_spine_lateral_suface smooth crenulated;
{154 Pleurocentra paired_rhachitomous closely_approaching_ventrally fused_dominant_weight_bearing_element;
{155 haemal_arch_presence present absent;
{156 haemal_arch_fusion loosely_articulated_intercentr fused_to_mid_length_of_centrum;
{157 haemal_arch_length longer_than_or_equal_to_neurals shorter_than_neurals;
{158 haemal_accessory_articulations none one two;
{159 haemal_arch_shape non_parallel_triangular parallel_rectangular;
{160 tail_termination tapers deep_with_sudden_end;
{161 Tail_length elongate_equal_to_or_exceeding_trunk_and_skull_length forshortened_markedly_shorter_than_trunk;
{162 trunk_arches paired fused;
{163 spinal_nerve_foramina absent present;
{164 extended_transverse_processes absent present;
{165 transverse_process on_arch_pedicle on_centrum;
{166 atlas_axis_intercentra present absent;
{167 Atlas_Anterior_centrum same_size_as_posterior laterally_expanded;
{168 atlas_centrum multipartite single_notochordal single_odontoid;
{169 atlas_neural_arch_centrum_fusion loosely_articulated sutured_to_centrum fused_to_centrum;
{170 atlas_parapophyses on_centrum on_transverse_process absent;
{171 atlas_neural_arch_midline_fusion paired sutured_at_midline fused_at_midline;
{172 atlas_acessory_articulation absent zygosphene zygantra;
{173 Proatlantes present absent;
{174 second_cervical_arch expanded_to_more_posterior equal_to_more_posterior shorter_than_more_posterior;
{175 atlas_ribs one_pair two_pairs absent;
{176 cervical_rib_distal_shape spatulate pointed;
{177 ribs_anterior_to_sacrum short long;
{178 Ribs elongated_and_sometimes_curved straight short_simple_rod;
{179 Costal_Process_at_rib_head absent present;
{180 number_of_sacrals 1 2 3;
{181 sacral_parapophysis on_centrum on_transverse_process;
{182 number_pairs_of_caudal_ribs 5_or_more 4 3 2_or_fewer;
{183 interclavicle_posterior_stem_length no_or_short long;
{184 interclavicle_posterior_stem_breadth wide narrow;
{185 interclavicle_shape diamond_shaped t_shaped;
{186 interclavicle_anterior_plate broad narrow;
{187 interclavicle_shape_diamond broad_diamond narrow_diamond;
{188 interclavicle_anterior_fimbrati present absent;
{189 interclavicle_sculpture present absent;
{190 Cleithrum_head_dorsal_extent aligned_along_anterior_rim_of_scapula posterodorsally_enlarged_head_wrapping_around_dorsal_scapula;
{191 Cleithrum_head_size_and_shape dorsally_greatly_expanded_much_wider_than_shaft simple_rod_without_or_slight_dorsal_expansion;
{192 Cleithrum_ossification ossified unossified;
{193 cleithrum_overall_shape rounded_or_pointed_dorsally t_or_y_shaped;
{194 proximal_clavicle_blades widely_separate articulate_medially interdigitate;
{195 supraglenoid_foramen present absent;
{196 number_coracoid_foramina none 1 2;
{197 scapulocoracoid_occification both scapula_only absent;
{198 entepicondylar_foramen present absent;
{199 tortion_in_humerus absent less_than_80_degrees more_than_80_degrees;
{200 deltapectoral_crest weak intermediate prominant;
{201 Supinator_process absent present;
{202 humerus_length long_4_trunk_centra short;
{203 radius_humerus 0.7 0.5_0.7 0.5;
{204 olecranon_process unossified ossified;
{205 carpals fully_or_partially_ossified unossified;
{206 basale_commune absent present;
{207 number_digits_manus 5_or_more 4 3;
{208 pelvis fused sutured poorly_ossified;
{209 Anteriorly_inclined_ilium absent present;
{210 illiac_blade 2_dorsal_processes narrowly_bifurcate single_blade;
{211 internal_trochanter_articulatio disctinct continuous;
{212 femoral_shaft robust slender;
{213 femur long short;
{214 tarsals ossified unossified;
{215 elongate_tibiale_and_fibulare absent present;
{216 number_of_distal_tarsals 6 5_or_fewer;
{217 astragalus absent present;
{218 number_of_digits_pes 5_or_more 4_or_less;
{219 dorsal_margin_of_splenial_only_contacts_first_coronoid absent present;
{220 area_of_sella_turcica_weakly_ossified_and_sometimes_open_ventrally_in_parasphenoid absent present;
{221 dorsal_sinus_between_synotic_tectum_and_parietals absent present;
{222 frontal_ventral_process_connection_to_sphenethmoid absent mediated_via_orbitosphenoid direct_connection_to_sphenethmoid;
{223 postparietal_lappet mostly_exposed_posteriorly equal_posteriorly_and_dorsally mostly_exposed_dorsally;
{224 cheek_emargination absent present;
{225 Parietal_anterior_waisting absent present;
{226 Parietal_width_relative_to_frontal greater equal_or_less;
;
proc /;
comments 0
;
