# Supplementary material for: Skeletal Morphogenesis of Microbrachis and Hyloplesion (Tetrapoda: Lepospondyli), and Implications for the Developmental Patterns of Extinct, Early Tetrapods
Source: PLoS One. 2015 Jun 17;10(6):e0128333. doi: 10.1371/journal.pone.0128333 (PMC4470922; doi:10.1371/journal.pone.0128333)
Supplement: S1 File — Formatted for TNT. (ZIP) [file pone.0128333.s006.zip]

Archive with 1 entries (1 files):
- S1_File.tnt
